# Supplementary material for: Prognostic Value of Admission Peak NT-proBNP Combined with Culprit Plaque Types for Predicting Cardiovascular Risk in ST-Segment Elevated Myocardial Infarction: An Optical Coherence Tomography Study
Source: J Cardiovasc Dev Dis. 2022 Dec 18;9(12):466. doi: 10.3390/jcdd9120466 (PMC9786275; doi:10.3390/jcdd9120466)
Supplement: Supplementary file 1 [file jcdd-09-00466-s001.zip]

Archive with 1 entries (1 files):
- jcdd-2041908-supplementary.pdf
